# Supplementary material for: Prognostic Nutritional Index and Lung Immune Prognostic Index as Prognostic Predictors for Combination Therapies of Immune Checkpoint Inhibitors and Cytotoxic Anticancer Chemotherapy for Patients with Advanced Non-Small Cell Lung Cancer
Source: Diagnostics (Basel). 2022 Feb 6;12(2):423. doi: 10.3390/diagnostics12020423 (PMC8870759; doi:10.3390/diagnostics12020423)
Supplement: Supplementary file 1 [file diagnostics-12-00423-s001.zip]

Archive with 1 entries (1 files):
- diagnostics-1552261-supplementary.pdf
